# Supplementary material for: Simulating forest resilience: A review
Source: Glob Ecol Biogeogr. 2020 Oct 8;29(12):2082–96. doi: 10.1111/geb.13197 (PMC7756463; doi:10.1111/geb.13197)
Supplement: Supplementary file 3 — Material S3 [file GEB-29-2082-s003.xlsx]

## Sheet: Tabelle2
Supplementary Material S3 for "Simulating forest resilience: a review"
Of what, to what	n	spatially_explicit	sensitivity_climate	growth_included	mortality_included	establishment_included	competition_included	stochastic	process_based	climate	climate_variable	mgmt	mgmt_disturbance	threshold	alternative_states	feedbacks	hysteresis	natural_regen_incl	mult_regen_process	masting	serotiny	resprouting	distance_seed_source	reproductive_maturity	regen_substrate	regen_climate	regen_canopy	regen_competition	regen_herbivory_biotic	legacies_all	disturbance_tolerance	susceptibility_age	seed_bank_leg	seedling_bank_leg	dead_biomass	stress_leg	adaptation_leg	soil_modelled	water_availability	erosion	nitrogen_dynamic	nutrient_dynamic
biodiversity, climate change	1	100	100	100	100	100	0	100	100	100	0	0	0	0	0	0	0	100	100	0	0	100	100	100	100	100	100	100	100	100	0	0	0	0	0	100	100	0	0	0	0	0
biodiversity, drought	1	100	100	100	100	100	0	100	100	100	0	0	0	0	0	0	0	100	100	0	0	100	100	100	100	100	100	100	100	100	0	0	0	0	0	100	100	0	0	0	0	0
biodiversity, fire	1	100	100	100	100	100	100	100	100	100	100	100	100	100	0	0	0	100	0	0	100	100	100	100	100	100	100	0	100	100	100	0	0	0	100	0	0	0	0	0	0	0
biodiversity, generic	2	100	50	50	50	50	50	100	100	50	50	0	0	50	50	100	0	50	50	0	50	50	50	50	50	0	50	0	50	50	50	0	0	50	0	0	0	50	50	50	0	0
biodiversity, land use	1	100	100	100	100	100	100	100	100	100	100	100	100	100	0	0	0	100	0	0	100	100	100	100	100	100	100	0	100	100	100	0	0	0	100	0	0	0	0	0	0	0
biodiversity, other biotic	1	100	100	100	100	100	100	100	100	100	100	100	100	100	0	0	0	100	0	0	100	100	100	100	100	100	100	0	100	100	100	0	0	0	100	0	0	0	0	0	0	0
ecosystem services, generic	2	50	50	50	50	100	50	50	100	50	50	50	50	100	50	100	50	50	50	0	50	50	50	100	50	0	50	0	0	50	50	0	0	50	0	0	0	50	50	50	0	0
ecosystem services, land use	4	0	0	50	0	75	0	0	25	0	0	100	100	75	100	75	25	25	0	0	0	25	0	25	0	0	0	0	0	0	0	0	0	0	0	0	0	25	0	25	0	0
ecosystem services, other biotic	1	0	0	100	100	0	0	100	0	0	0	100	0	100	0	0	0	0	0	0	0	0	0	0	0	0	0	0	0	0	0	0	0	0	0	0	0	0	0	0	0	0
forest composition, climate change	14	64.3	92.9	85.7	78.6	85.7	71.4	78.6	92.9	100	92.9	42.9	14.3	50	42.9	28.6	0	71.4	35.7	0	35.7	50	42.9	64.3	57.1	64.3	57.1	0	0	57.1	57.1	35.7	14.3	14.3	42.9	28.6	0	71.4	92.9	0	57.1	0
forest composition, drought	1	0	100	100	100	100	0	100	100	100	0	0	0	100	100	100	0	100	100	0	0	100	0	100	0	0	0	0	0	100	100	100	0	0	0	0	100	0	100	0	0	0
forest composition, fire	15	80	66.7	66.7	73.3	86.7	53.3	93.3	86.7	66.7	53.3	33.3	13.3	26.7	40	46.7	0	86.7	40	13.3	26.7	66.7	60	73.3	53.3	60	53.3	6.7	0	60	60	53.3	6.7	0	33.3	20	6.7	33.3	53.3	0	33.3	0
forest composition, land use	8	87.5	62.5	87.5	100	100	75	100	100	75	50	100	62.5	37.5	37.5	25	12.5	100	37.5	0	37.5	87.5	37.5	75	75	62.5	75	0	0	87.5	87.5	50	12.5	0	50	25	0	62.5	75	0	50	0
forest composition, insect	1	0	100	100	100	100	100	100	100	100	100	0	0	0	0	0	0	100	100	0	100	0	100	0	100	100	100	0	0	100	100	0	100	100	100	100	0	100	100	0	100	0
forest composition, other	1	100	100	0	100	100	0	100	100	0	0	0	0	0	0	0	0	100	0	0	0	0	100	100	0	0	0	0	0	0	0	0	0	0	0	0	0	0	0	0	0	0
forest composition, other biotic	2	0	50	100	100	100	50	50	100	50	50	50	0	100	100	0	0	50	50	0	0	0	0	50	50	50	100	50	50	50	50	100	50	50	0	0	0	50	50	0	50	0
forest composition, wind	3	100	66.7	100	100	100	100	100	100	66.7	66.7	66.7	33.3	0	0	0	0	100	0	0	0	100	33.3	100	66.7	66.7	100	33.3	0	100	66.7	33.3	33.3	0	33.3	33.3	0	100	100	0	66.7	0
forest functioning, climate change	21	42.9	90.5	85.7	57.1	76.2	57.1	52.4	100	100	90.5	19	4.8	23.8	28.6	28.6	0	47.6	14.3	0	14.3	28.6	23.8	38.1	33.3	42.9	28.6	4.8	0	38.1	33.3	19	4.8	4.8	19	14.3	0	76.2	85.7	0	38.1	0
forest functioning, drought	7	42.9	100	57.1	57.1	14.3	42.9	57.1	100	100	85.7	0	0	42.9	0	14.3	0	0	0	0	0	0	0	0	0	0	0	0	0	28.6	28.6	0	0	0	0	14.3	0	71.4	100	0	28.6	0
forest functioning, fire	9	88.9	77.8	77.8	77.8	100	77.8	88.9	88.9	88.9	77.8	44.4	11.1	22.2	11.1	44.4	0	77.8	33.3	0	33.3	66.7	66.7	66.7	66.7	77.8	66.7	0	0	88.9	88.9	44.4	0	0	55.6	33.3	0	66.7	77.8	0	66.7	0
forest functioning, generic	1	100	100	100	100	100	100	100	100	100	100	0	0	0	0	0	0	100	100	0	0	0	100	100	100	100	100	0	0	100	100	100	0	0	100	100	0	100	100	0	0	0
forest functioning, land use	10	50	80	80	80	60	60	60	100	80	70	90	60	30	40	60	0	40	30	0	30	40	20	40	40	60	50	20	0	80	70	30	0	0	40	20	0	80	70	20	30	10
forest functioning, insect	1	0	0	100	100	100	100	0	0	0	0	0	0	0	0	0	0	0	0	0	0	0	0	0	0	0	0	0	0	100	0	0	0	0	100	0	0	0	0	0	0	0
forest functioning, other abiotic	2	50	100	100	50	50	100	50	100	100	50	0	0	50	100	50	0	50	0	0	0	0	0	0	0	50	50	0	50	0	0	0	0	0	0	0	0	100	100	0	0	0
forest functioning, other biotic	3	66.7	33.3	33.3	33.3	66.7	33.3	100	66.7	66.7	66.7	0	0	66.7	100	33.3	0	66.7	33.3	0	0	0	33.3	33.3333	33.3	66.7	33.3	0	0	33.3	33.3	33.3	33.3	33.3	0	0	0	33.3	33.3	0	33.3	0
forest functioning, wind	1	100	100	100	100	100	100	100	100	100	100	0	0	0	0	0	0	100	0	0	0	100	0	100	100	100	100	100	0	100	0	0	0	0	0	100	0	100	100	0	0	0
forest structure, climate change	16	50	100	93.8	75	75	81.2	50	81.2	100	93.8	56.2	6.2	18.8	31.2	25	6.2	62.5	18.8	0	25	37.5	25	50	37.5	37.5	50	6.2	0	43.8	37.5	18.8	6.2	6.2	31.2	25	0	62.5	68.8	0	31.2	0
forest structure, drought	3	0	100	66.7	33.3	33.3	33.3	33.3	33.3	100	33.3	0	0	66.7	100	0	66.7	33.3	0	0	0	0	0	33.3333	33.3	33.3	33.3	0	0	0	0	33.3	0	0	0	0	0	100	100	0	0	0
forest structure, fire	14	71.4	64.3	71.4	42.9	42.9	50	78.6	92.9	71.4	57.1	71.4	14.3	14.3	21.4	35.7	0	35.7	28.6	7.1	21.4	35.7	28.6	42.9	42.9	42.9	42.9	0	0	50	42.9	35.7	0	0	35.7	28.6	0	42.9	57.1	7.1	42.9	0
forest structure, generic	1	100	100	100	100	100	100	100	100	100	100	100	100	0	0	0	0	100	100	0	0	0	100	100	100	100	100	0	0	100	100	100	0	0	100	100	0	100	100	0	0	0
forest structure, land use	13	76.9	61.5	92.3	84.6	84.6	76.9	76.9	76.9	69.2	53.8	76.9	46.2	46.2	30.8	30.8	0	76.9	23.1	0	23.1	61.5	23.1	61.5	46.2	46.2	69.2	7.7	0	69.2	61.5	38.5	7.7	7.7	30.8	23.1	0	53.8	61.5	0	30.8	0
forest structure, insect	1	0	100	100	100	100	100	100	100	100	100	0	0	0	0	0	0	100	100	0	100	0	100	0	100	100	100	0	0	100	100	0	100	100	100	100	0	100	100	0	100	0
forest structure, other	1	0	0	0	0	0	0	0	0	0	0	0	0	100	100	100	100	0	0	0	0	0	0	0	0	0	0	0	0	0	0	0	0	0	0	0	0	0	0	0	100	100
forest structure, other abiotic	5	40	80	100	80	60	80	60	100	80	60	0	0	40	80	20	0	60	0	0	0	0	0	20	20	40	60	0	20	20	20	40	0	0	20	0	0	80	80	0	40	0
forest structure, other biotic	2	50	0	100	100	100	50	50	100	0	0	50	0	50	100	0	0	50	0	0	0	0	0	0	0	0	100	50	50	50	50	100	0	0	50	0	0	0	0	0	0	0
forest structure, wind	3	100	66.7	100	100	100	100	100	100	66.7	66.7	66.7	33.3	0	0	0	0	100	0	0	0	100	33.3	100	66.7	66.7	100	33.3	0	100	66.7	33.3	33.3	0	33.3	33.3	0	100	100	0	66.7	0
forest cover, climate change	9	33.3	100	100	66.7	44.4	77.8	66.7	88.9	100	77.8	22.2	0	33.3	100	66.7	33.3	44.4	33.3	0	11.1	33.3	22.2	44.4	44.4	22.2	44.4	22.2	0	44.4	44.4	33.3	33.3	0	33.3	11.1	0	66.7	55.6	0	11.1	0
forest cover, drought	6	16.7	83.3	50	66.7	50	16.7	50	16.7	100	16.7	16.7	16.7	50	100	66.7	16.7	33.3	16.7	0	0	33.3	0	33.3	0	0	0	0	0	16.7	16.7	33.3	0	0	0	0	16.7	0	33.3	0	0	0
forest cover, fire	28	28.6	50	57.1	78.6	60.7	32.1	67.9	39.3	53.6	28.6	21.4	14.3	67.9	92.9	67.9	28.6	32.1	14.3	0	7.1	21.4	14.3	32.1	14.3	10.7	17.9	7.1	7.1	21.4	21.4	25	10.7	0	10.7	3.6	3.6	17.9	21.4	0	7.1	0
forest cover, generic	3	66.7	0	33.3	33.3	66.7	33.3	66.7	100	0	0	33.3	33.3	33.3	100	66.7	33.3	33.3	33.3	33.3	0	0	33.3	66.7	0	0	33.3	33.3	33.3	33.3	33.3	33.3	0	0	0	0	0	0	0	0	0	0
forest cover, land use	15	26.7	40	40	46.7	53.3	20	33.3	33.3	40	26.7	66.7	66.7	66.7	93.3	80	33.3	13.3	0	0	6.7	13.3	6.7	13.3	6.7	6.7	6.7	0	6.7	6.7	6.7	0	0	0	6.7	0	0	13.3	6.7	6.7	0	0
forest cover, other abiotic	3	66.7	100	66.7	0	0	33.3	66.7	66.7	100	100	0	0	33.3	100	100	66.7	0	0	0	0	0	0	0	0	0	0	0	0	0	0	0	0	0	0	0	0	66.7	66.7	0	0	0
forest cover, other biotic	3	100	66.7	66.7	66.7	66.7	33.3	100	33.3	66.7	66.7	33.3	33.3	100	66.7	66.7	33.3	66.7	0	0	33.3	33.3	66.7	33.3	33.3	33.3	33.3	0	66.7	33.3	33.3	33.3	0	0	33.3	0	0	0	0	0	0	0
